# Supplementary material for: EEG-Based BCIs on Motor Imagery Paradigm Using Wearable Technologies: A Systematic Review
Source: Sensors (Basel). 2023 Mar 3;23(5):2798. doi: 10.3390/s23052798 (PMC10007053; doi:10.3390/s23052798)
Supplement: Supplementary file 1 [file sensors-23-02798-s001.zip]

Archive with 1 entries (1 files):
- sensors-2225502-supplementary.pdf
